# Supplementary material for: RAC3 Inhibition Induces Autophagy to Impair Metastasis in Bladder Cancer Cells via the PI3K/AKT/mTOR Pathway
Source: Front Oncol. 2022 Jun 30;12:915240. doi: 10.3389/fonc.2022.915240 (PMC9279623; doi:10.3389/fonc.2022.915240)
Supplement: Supplementary file 3 [file Table_1.xlsx]

## Sheet: Table S1
Supplementary Table S1. Cell lines used in the study
Cell line	Air	CO2	Cell Type	Culture medium	Supplementary culture medium	Temperature	Source of cell line
SW780	1	0	bladder cancer cells	L-15 Leibovitz media with L-glutamine (HyClone, USA)	10% fetal bovine serum (Gibco, USA)	37 °C	Cell Bank of the Chinese Academy of Science (Shanghai, China)
T24	0.95	0.05	bladder cancer cells	RPMI 1640 media with L-glutamine (HyClone, USA)	10% fetal bovine serum (Gibco, USA)	37 °C	Cell Bank of the Chinese Academy of Science (Shanghai, China)
5637	0.95	0.05	bladder cancer cells	RPMI 1640 media with L-glutamine (HyClone, USA)	10% fetal bovine serum (Gibco, USA)	37 °C	Cell Bank of the Chinese Academy of Science (Shanghai, China)
TCCSUP	0.95	0.05	bladder cancer cells	MEM with EBSS, L-glutamine (HyClone, USA)	10% fetal bovine serum (Gibco, USA);1% MEM Non-Essential Amino Acids Solution (Beyotime,China);1% L-Glutamine (Beyotime,China);1% Sodium Pyruvate (Beyotime,China)	37 °C	Cell Bank of the Chinese Academy of Science (Shanghai, China)
J82	0.95	0.05	bladder cancer cells	MEM with EBSS, L-glutamine (HyClone, USA)	10% fetal bovine serum (Gibco, USA);1% MEM Non-Essential Amino Acids Solution (Beyotime,China);1% L-Glutamine (Beyotime,China);1% Sodium Pyruvate (Beyotime,China)	37 °C	Cell Bank of the Chinese Academy of Science (Shanghai, China)
RT4	0.95	0.05	bladder cancer cells	McCoy's 5A medium with L-glutamine, sodium bicarbonate (HyClone, USA)	10% fetal bovine serum (Gibco, USA)	37 °C	Cell Bank of the Chinese Academy of Science (Shanghai, China)
UMUC3	0.95	0.05	bladder cancer cells	MEM with EBSS, L-glutamine (HyClone, USA)	10% fetal bovine serum (Gibco, USA);1% MEM Non-Essential Amino Acids Solution (Beyotime,China);1% L-Glutamine (Beyotime,China);1% Sodium Pyruvate (Beyotime,China)	37 °C	Cell Bank of the Chinese Academy of Science (Shanghai, China)
SV-HUC-1	0.95	0.05	Ureteral epithelium cells	MEM with EBSS, L-glutamine (HyClone, USA)	10% fetal bovine serum (Gibco, USA);1% MEM Non-Essential Amino Acids Solution (Beyotime,China);1% L-Glutamine (Beyotime,China);1% Sodium Pyruvate (Beyotime,China)	37 °C	Cell Bank of the Chinese Academy of Science (Shanghai, China)
SW1710	0.95	0.05	bladder cancer cells	DMEM/High glucose with L-glutamine, sodium pyruvate (HyClone, USA)	10% fetal bovine serum (Gibco, USA)	37 °C	Nanjing Cobioer Biosciences Co. Ltd. (Nanjing, China)

## Sheet: Table S2
Supplementary Table S2. Oligonucleotides used for cloning
RAC3 siRNA	Target Sequences (5'-3')
RAC3 siRNA#1	TGACGTCTTTCTGATCTGCTT
RAC3 siRNA#2	CCGGGAGATTGGCTCTGTGAA
RAC3 shRNA	Sequences (5'-3')
sh#1 Target-oligo	TGACGTCTTTCTGATCTGCTT
sh#2 Target-oligo	CCGGGAGATTGGCTCTGTGAA
RAC3 overexpression	Sequences
	NM_005052.3

## Sheet: Table S3
Supplementary Table S3. Antibodies used in the study
Antibodies	Manufacturer	Catalogue No.	Dilution
mTOR	CST	2983	1:1000 for WB
mTOR	SANTA CRUZ	sc-517464	1:50 for IF
Phospho-mTOR ((Ser2448)	CST	2971	1:1000 for WB
AKT	CST	4691	1:1000 for WB
Phospho-AKT (Ser473)	CST	4060	1:1000 for WB
PI3K (p85)	CST	4292	1:1000 for WB
Phospho-PI3Kp85 (Tyr458)/p55 (Tyr199)	CST	4228	1:1000 for WB
E-cadherin	CST	3195	1:1000 for WB
Slug	Beyotime	AF7998	1:1000 for WB
Snail	CST	3879	1:1000 for WB
LC3B	SIGMA	L7543	1:1000 for WB
P62	Proteintech	66184-1-Ig	1:1000 for WB
GAPDH	Proteintech	60004-1-Ig	1:1000 for WB
Ki67	Beyotime	AF1738	1:200 for IHC
RAC3	Abcam	ab129062	1:1000 for WB 1:200 for IHC
RAC3	Abcam	ab124943	1:50 for IF
